# Supplementary material for: Comparison of axial length using a new swept-source optical coherence tomography-based biometer - ARGOS with partial coherence interferometry- based biometer -IOLMaster among school children
Source: PLoS One. 2018 Dec 27;13(12):e0209356. doi: 10.1371/journal.pone.0209356 (PMC6307737; doi:10.1371/journal.pone.0209356)
Supplement: S1 Data — (XLSX) [file pone.0209356.s001.xlsx]

## Sheet: Raw data
S No	Axial length IOL master OD	Axial length IOL master OS	Axial length Argos OD	Axial length Argos OS	Mean K OD IOL master	Mean K OS IOL Master	Mean K ODArgos	Mean K OSArgos
1	23.01	23.09	23.13	23.21	42.94	42.945	42.86	42.79
2	23.76	23.78	23.86	23.88	43.27	43.21	43.23	43.08
3	24.05	23.91	24.11	23.98	42.755	43.19	42.69	43.25
4	22.46	22.44	22.59	22.57	42.895	42.745	42.78	42.43
5	22.49	22.51	22.63	22.65	42.48	42.39	42.88	42.7
6	25.29	25.3	25.35	25.36	42.265	42.4	42.23	42.51
7	23.52	23.49	23.55	23.59	44.03	44.18	44.07	44.05
8	24.79	24.78	24.9	24.89	43.055	43.025	43.03	43.11
9	24.37	24.01	24.43	24.09	43.86	44.5	43.88	44.4
10	23.45	23.42	23.65	23.61	43.495	43.255	43.38	43.51
11	22.97	22.97	23.1	23.12	45.18	45.18	45.14	45.23
12	26.22	26.19	26.24	26.19	41.495	41.34	41.56	41.5
13	23.52	23.51	23.63	23.6	43.5	43.165	43.43	43.15
14	22.84	22.84	22.98	22.97	44.495	44.32	44.48	44.2
15	23.84	23.83	23.95	24.07	44.615	43.955	44.17	44.16
16	24.3	24.18	24.45	24.28	43.495	43.425	43.07	43.07
17	22.94	22.58	23.1	23.01	43.845	43.785	43.71	43.77
18	23.03	23.18	23.16	23.31	43.35	43.325	43.12	43.35
19	22.78	22.66	22.9	22.88	43.39	43.505	43.22	43.35
20	24.18	23.81	24.27	23.93	44.925	44.895	45.39	45.36
21	23.68	23.72	23.97	23.82	45.06	44.97	44.98	45.05
22	23.2	23.33	23.33	23.47	41.035	40.815	41.11	40.84
23	22.53	22.75	22.66	22.9	43.03	42.195	43.1	42.2
24	23.55	23.74	23.66	23.85	39.945	39.8	40.06	39.79
25	23.62	23.71	23.74	23.8	41.935	42.025	41.9	41.82
26	24.91	24.83	24.99	24.93	43.205	43.185	42.98	42.99
27	24.12	24.06	24.22	24.16	45.07	44.935	45.1	45.52
28	24.78	24.76	24.88	24.87	44.445	44.15	44.37	44.23
29	24.53	24.61	24.65	24.72	43.94	44.145	43.78	44.08
30	25.65	25.63	25.65	25.67	44.355	44.245	44.37	44.11
31	21.78	21.95	22.02	22.11	46.05	46.005	45.99	45.96
32	24.45	24.27	24.57	24.58	44.395	43.955	43.92	43.96
33	23.45	23.42	23.58	23.55	44.235	44.175	44.11	43.81
34	23.13	23.19	23.2	23.29	41.745	41.8	41.63	41.79
35	22.78	22.81	22.89	22.94	44.305	44.92	44.29	44.8
36	24.51	24.63	24.61	24.71	44.975	45.01	45.04	44.92
37	22.75	22.6	22.9	22.74	48.385	48.11	48.29	48.03
38	25.43	25.4	25.47	25.44	42.145	42.13	42.02	41.38
39	24.51	24.32	24.59	24.42	42.01	41.54	42.03	41.5
40	23.02	22.81	23.13	23.01	41.21	41.44	41.28	41.43
41	24.68	24.56	24.75	24.64	42.535	42.16	42.51	42.23
42	25.42	25.67	25.62	25.68	45.92	46.205	45.76	46.19
43	25.33	25.43	25.38	25.47	42.07	42.255	42.15	42.37
44	23.37	23.46	23.47	23.57	42.88	42.87	42.51	42.72
45	23.38	23.42	23.53	23.56	44.295	44.555	44.37	44.64
46	22.94	23.01	23.06	23.13	44.825	44.675	44.9	44.72
47	24.01	24	24.13	24.12	42.005	41.72	41.84	41.72
48	22.55	22.45	22.67	22.57	42.355	42.46	42.3	42.52
49	23.81	23.57	23.95	23.7	41.725	41.725	41.78	41.78
50	23.54	23.74	23.66	23.85	43.71	44.07	43.71	43.9
51	22.94	22.94	23.08	23.09	40.55	40.55	41.42	41.17
52	24.61	24.35	24.68	24.46	44.995	44.9	44.73	44.86
53	23.3	23.02	23.41	23.23	42.785	42.52	42.66	42.6
54	23.98	24.1	24.1	24.21	42.245	42.16	42.26	42.11
55	25.55	25.41	25.59	25.44	43.52	42.97	43.7	43.12
56	23.4	23.43	23.54	23.55	45.52	45.68	45.59	45.48
57	23.3	22.87	23.41	23.01	41.54	42.135	41.52	42.08
58	21.76	21.73	21.9	21.87	42.68	42.455	43.05	42.54
59	22.31	22.33	22.44	22.45	43.69	43.58	43.67	43.77
60	23.95	24.04	24.06	24.14	41.85	41.64	41.88	41.6
61	24.96	24.93	25.04	25	40.79	41.095	40.75	41.08
62	22.61	22.04	22.78	22.57	44.32	44.825	44.33	44.76
63	23.1	23.2	23.24	23.33	44.355	44.385	44.17	44.3
64	24.17	24.35	24.25	24.41	44.885	45.125	44.91	45.2
65	24.3	24.43	24.41	24.56	40.5	40.155	40.36	40.09
66	24.57	24.77	24.68	24.86	44.44	44.68	44.3	44.82
67	23.81	23.98	23.94	24.12	45.18	45.17	45.16	45.09
68	23.48	23.44	23.54	23.56	41.95	42.11	41.74	42.12
69	26.17	26.04	26.17	26.05	43.76	43.655	43.58	43.41
70	23.02	23.09	23.13	23.19	43.275	43.3	43.18	43.19
71	26.7	26.9	26.72	26.66	42.78	43.05	42.68	42.95
72	23.85	23.7	23.96	23.82	46.75	47.045	46.86	46.87
73	23.91	23.76	24.03	23.89	43.655	43.805	43.71	43.75
74	23.64	23.3	23.73	23.44	45.365	45.575	44.87	45.57
75	23.93	23.97	24.03	24.05	42.75	43.22	42.84	43.18
76	23.56	23.48	23.67	23.67	42.165	41.135	42.12	41.09
77	25.15	24.91	25.23	24.98	41.135	40.75	41.25	41.07
78	24.98	24.84	25.03	24.91	42.695	42.995	42.62	42.92
79	24.45	24.37	24.52	24.46	44.005	44.035	44.04	43.87
80	26.12	25.57	26.18	25.64	43.66	43.8	43.57	43.74
81	24.36	24.5	24.46	24.59	47.18	47.215	47.1	47.39
82	25.31	25.2	25.37	25.28	45.185	45.58	45.15	45.49
83	24.09	23.96	24.2	24.07	41.78	41.85	41.74	41.86
84	24.49	24.48	24.56	24.54	43.435	43.41	43.35	43.26
85	23.32	23.41	23.41	23.55	45.985	45.64	45.98	45.82
86	23.99	24.83	24.08	24.91	43.64	43.41	43.74	43.27
87	23.09	23.07	23.2	23.19	44.795	44.53	44.89	44.42
88	21.43	21.25	21.61	21.52	46.33	46.27	46.29	46.41
89	24.12	23.98	24.22	24.04	45.17	45.24	45.15	45.22
90	22.59	22.53	22.74	22.68	47.245	46.41	46.93	46.73
91	23.69	23.65	23.78	23.76	42.35	42.4	42.36	42.38
92	23.73	23.56	23.86	23.83	42.485	42.375	42.44	42.27
93	23.4	23.45	23.54	23.59	42.95	43.065	42.83	42.86
94	22.81	22.9	22.93	23.05	41.85	41.595	41.77	41.52
95	22.71	22.5	22.88	22.68	46.51	46.04	46.41	45.99
96	22.88	22.93	23	22.04	43.11	42.73	43.2	42.6
97	24.32	24.45	24.37	24.53	44.565	44.925	44.49	44.47
98	25.18	25.39	25.26	25.44	41.9	42.34	41.81	42.44
99	24.25	24.27	24.31	24.35	43.945	44.175	43.86	44.12
100	23.06	22.91	23.2	23.08	43.75	44.18	43.67	44.13
101	23.57	23.6	23.78	23.72	41.88	41.72	41.88	41.65
102	26.35	25.91	26.39	25.94	43.22	43.38	43.08	43.03
103	22.68	22.76	22.82	22.92	44.295	44.12	44.26	44.1
104	22.95	22.96	23.08	23.16	44.225	43.96	44.16	43.97
105	25.09	24.99	25.18	25.06	44.855	44.91	44.83	44.89
106	24.5	24.42	24.57	24.49	41.725	41.955	41.57	41.79
107	22.63	22.3	22.78	22.51	44.89	45.615	44.91	45.56
108	22.9	22.76	23.05	22.89	43.605	43.16	43.51	43.51
109	23.87	23.94	23.95	24.05	43.525	43.555	43.61	43.48
110	23.49	23.57	23.65	23.71	44.215	44.425	44.24	44.41
111	24.19	24.51	24.34	24.63	44.895	44.805	45.11	44.9
112	25.46	26.23	25.44	26.77	44.01	44.065	43.9	44.09
113	23.99	24.4	24.09	24.52	43.975	44.245	43.92	43.68
114	24.24	24.35	24.31	24.43	41.5	41.225	41.52	41.22
115	26.3	26.3	26.35	25.9	44.94	45.52	44.82	45.48
116	24.85	24.74	24.93	24.86	40.84	41.29	40.78	41.34
117	23.59	23.85	23.72	23.96	44.36	44.07	44.29	44.12
118	22.46	22.46	22.66	22.56	43.69	43.385	43.59	45.78
119	23.66	23.25	23.78	23.38	45.425	45.03	45.4	43.74
120	22.89	22.71	23.02	22.85	44.01	43.61	44.22	45.05
121	23.73	23.82	23.83	23.97	44.645	44.97	44.64	43.27
122	22.49	22.35	22.72	22.51	39.82	40.135	40.03	45.19
123	23.64	23.39	23.75	23.5	42.995	43.585	43.1	43.61
124	23.27	23.12	23.41	23.21	44.69	44.5	44.63	44.53
125	24.17	24.23	24.26	24.32	40.96	40.635	40.91	40.64
126	21.62	21.65	21.8	21.84	47.675	47.675	47.77	47.09
127	22.94	23.16	23.04	23.27	43.565	43.365	43.64	43.3
128	22.05	22.01	22.22	22.18	45.245	45	45.24	45.05
129	22.42	22.37	22.55	22.5	43.2	43.085	43.32	43.11
130	24.27	24.37	24.36	24.47	41.47	41.06	41.41	41.12
131	23.93	24.06	24.05	24.16	43.775	44.005	43.89	44.1
132	22.76	22.74	22.91	22.88	43.3	43.58	43.22	43.55
133	24.24	23.84	24.34	23.92	41.21	41.185	41.31	41.09
134	22.48	22.36	22.59	22.51	44.15	44.18	44.2	44.11
135	24.47	24.85	24.59	24.94	41.24	42.165	41.5	41.79
136	22.87	22.98	22.99	23.09	44.435	44.41	44.33	44.42
137	24.13	24.33	24.23	24.44	46.105	46.11	46.27	46.23
138	22.3	22.25	22.47	22.46	46.14	46.455	46.08	46.42
139	23.83	24.27	23.91	24.35	41.39	41.295	41.42	41.11
140	23.88	23.81	23.97	23.92	44.52	44.635	44.39	44.51
141	24.68	24.68	24.78	24.97	43.705	43.245	43.47	43.36
142	25.13	24.95	25.24	25.23	42.535	42.78	42.57	42.73
143	26.49	26.11	26.5	26.11	44.155	44.335	44.15	44.28
144	23.97	23.69	24.08	23.76	42.125	42.46	42.21	42.39
145	24.82	25	24.9	25.1	41.39	41.365	41.43	41.28
146	23.8	23.68	23.9	23.77	44.12	44.67	44.16	44.67
147	24.97	24.8	25.06	24.88	44.95	45.31	45	45.28
148	23.28	23.33	23.42	23.41	43.35	42.91	43.3	42.9
149	23.83	24.04	23.92	24.12	42.615	42.84	42.67	42.59
150	23.92	23.87	24.02	23.96	40.96	40.96	40.99	41.11
151	24.26	23.62	24.36	23.74	43.215	43.245	43.2	43.21
152	23.69	23.62	23.83	23.72	46.07	46.05	46.19	46.03
153	22.17	22.32	22.34	22.48	46.175	46.08	46.23	46.13
154	22.31	22.35	22.43	22.5	45.67	45.485	45.58	45.45
155	21.99	21.94	22.18	22.1	43.86	43.92	43.95	43.97
156	23.17	23.32	23.38	23.45	45.095	44.8	45.05	44.87
157	23.04	23.13	23.17	23.28	45.215	44.65	45.04	45.08
158	22.83	23	23.11	23.11	45.365	45.83	45.45	45.6
159	22.18	22.19	22.32	22.37	44.795	44.7	44.61	44.62
160	23.58	23.7	23.66	23.8	45.585	45.335	45.55	45.28
161	23.6	23.48	23.77	23.59	44.85	45.185	44.94	45.09
162	24.69	25.15	24.79	25.23	45.63	45.84	45.78	45.47
163	23.5	23.54	23.58	23.63	43.16	43.505	43.23	43.5
164	22.68	23.35	22.83	23.48	44.645	44.94	44.73	44.71
165	23.69	23.52	23.82	23.64	44.41	44.38	44.46	44.39
166	23.42	23.69	23.53	23.52	42.915	42.62	43.2	43.09
167	24.71	24.8	24.79	24.85	45.585	45.34	45.57	45.41
168	25.19	25.09	25.24	25.36	47.61	47.44	47.75	47.43
169	25.7	25.08	25.73	25.81	44.355	44.15	44.34	44
170	23.85	23.45	23.97	23.57	43.945	44.125	44.1	44.19
171	23.9	23.07	24	23.1	41.77	41.7	41.71	41.66
172	23.37	23.29	23.49	23.41	44.235	44.12	44.24	44.19
173	25.32	24.71	25.39	24.8	41.34	41.7	41.33	41.67
174	22.27	22.3	22.43	22.51	43.075	43.58	43.09	43.7
175	25.87	26.26	25.92	26.3	42.995	42.75	43.05	42.87
176	25.1	25.96	25.28	25.05	41.465	41.37	41.57	41.4
177	24.29	24.42	24.41	24.53	44.705	44.76	44.44	44.64
178	23.47	23.61	23.55	23.7	46.555	46.585	46.52	46.32
179	23.97	24.08	24.08	24.2	45.54	45.29	45.16	45.23
180	24.28	24.51	24.36	24.58	42.29	42.68	42.45	42.64
181	23.14	23.06	23.25	23.17	42.24	42.185	42.25	42.45
182	24.18	24.3	24.29	24.34	42.32	42.35	42.33	42.22
183	25.21	24.57	25.25	24.65	45	45.125	44.97	45.08
184	22.79	22.72	22.87	22.82	43.86	44.01	43.69	43.96
185	24.02	24.17	24.13	24.26	41.165	40.935	41.05	41.01
186	23.65	23.53	23.75	23.66	43.27	43.63	43.12	43.45
187	24.26	26.65	24.33	26.67	43.58	43.95	43.51	43.76
188	24.58	24.54	24.66	24.62	41.93	41.845	41.64	41.89
